# Supplementary material for: Enhanced catalytic activity of N-heterocyclic carbene stabilized surface adatoms for CO reduction reaction
Source: Commun Chem. 2023 Dec 11;6:270. doi: 10.1038/s42004-023-01066-2 (PMC10713830; doi:10.1038/s42004-023-01066-2)
Supplement: Supplementary file 1 — Supplementary Data 1 [file 42004_2023_1066_MOESM1_ESM.zip]

Archive with 4 entries (4 files):
- Figure 2e TS of CO hydrogenation on Cu(100) with adatom.txt
- Figure 2e TS of CO hydrogenation on Cu(100) with NHC-adatom.txt.txt
- Figure2c atomic  model of CO adsorption on Cu(100).txt
- Figure2d atomic  model of CO adsorption on Cu(100) with adatom.txt
