# Supplementary material for: Enhanced catalytic activity of N-heterocyclic carbene stabilized surface adatoms for CO reduction reaction
Source: Commun Chem. 2023 Dec 11;6:270. doi: 10.1038/s42004-023-01066-2 (PMC10713830; doi:10.1038/s42004-023-01066-2)
Supplement: Supplementary file 1 — Supplementary Data 1 [file 42004_2023_1066_MOESM1_ESM.zip › Figure 2e TS of CO hydrogenation on Cu(100) with adatom.txt]

ini                                     
   1.00000000000000     
    15.3908004761000008    0.0000000000000000    0.0000000000000000
     0.0000000000000000   15.3908004761000008    0.0000000000000000
     0.0000000000000000    0.0000000000000000   25.4414997101000004
   Cu   C    O    H 
   145     1     1     1
Selective dynamics
Direct
  0.0833299980000035  0.0833299980000035  0.0000000000000000   F   F   F
  0.2500000000000000  0.0833299980000035  0.0000000000000000   F   F   F
  0.4166699949999995  0.0833299980000035  0.0000000000000000   F   F   F
  0.5833299760000017  0.0833299980000035  0.0000000000000000   F   F   F
  0.7500000000000000  0.0833299980000035  0.0000000000000000   F   F   F
  0.9166700239999983  0.0833299980000035  0.0000000000000000   F   F   F
  0.0833299980000035  0.2500000000000000  0.0000000000000000   F   F   F
  0.2500000000000000  0.2500000000000000  0.0000000000000000   F   F   F
  0.4166699949999995  0.2500000000000000  0.0000000000000000   F   F   F
  0.5833299760000017  0.2500000000000000  0.0000000000000000   F   F   F
  0.7500000000000000  0.2500000000000000  0.0000000000000000   F   F   F
  0.9166700239999983  0.2500000000000000  0.0000000000000000   F   F   F
  0.0833299980000035  0.4166699949999995  0.0000000000000000   F   F   F
  0.2500000000000000  0.4166699949999995  0.0000000000000000   F   F   F
  0.4166699949999995  0.4166699949999995  0.0000000000000000   F   F   F
  0.5833299760000017  0.4166699949999995  0.0000000000000000   F   F   F
  0.7500000000000000  0.4166699949999995  0.0000000000000000   F   F   F
  0.9166700239999983  0.4166699949999995  0.0000000000000000   F   F   F
  0.0833299980000035  0.5833299760000017  0.0000000000000000   F   F   F
  0.2500000000000000  0.5833299760000017  0.0000000000000000   F   F   F
  0.4166699949999995  0.5833299760000017  0.0000000000000000   F   F   F
  0.5833299760000017  0.5833299760000017  0.0000000000000000   F   F   F
  0.7500000000000000  0.5833299760000017  0.0000000000000000   F   F   F
  0.9166700239999983  0.5833299760000017  0.0000000000000000   F   F   F
  0.0833299980000035  0.7500000000000000  0.0000000000000000   F   F   F
  0.2500000000000000  0.7500000000000000  0.0000000000000000   F   F   F
  0.4166699949999995  0.7500000000000000  0.0000000000000000   F   F   F
  0.5833299760000017  0.7500000000000000  0.0000000000000000   F   F   F
  0.7500000000000000  0.7500000000000000  0.0000000000000000   F   F   F
  0.9166700239999983  0.7500000000000000  0.0000000000000000   F   F   F
  0.0833299980000035  0.9166700239999983  0.0000000000000000   F   F   F
  0.2500000000000000  0.9166700239999983  0.0000000000000000   F   F   F
  0.4166699949999995  0.9166700239999983  0.0000000000000000   F   F   F
  0.5833299760000017  0.9166700239999983  0.0000000000000000   F   F   F
  0.7500000000000000  0.9166700239999983  0.0000000000000000   F   F   F
  0.9166700239999983  0.9166700239999983  0.0000000000000000   F   F   F
  0.0000000000000000  0.0000000000000000  0.0712900010000013   F   F   F
  0.1666699949999995  0.0000000000000000  0.0712900010000013   F   F   F
  0.3333300050000005  0.0000000000000000  0.0712900010000013   F   F   F
  0.5000000000000000  0.0000000000000000  0.0712900010000013   F   F   F
  0.6666700239999983  0.0000000000000000  0.0712900010000013   F   F   F
  0.8333299760000017  0.0000000000000000  0.0712900010000013   F   F   F
  0.0000000000000000  0.1666699949999995  0.0712900010000013   F   F   F
  0.1666699949999995  0.1666699949999995  0.0712900010000013   F   F   F
  0.3333300050000005  0.1666699949999995  0.0712900010000013   F   F   F
  0.5000000000000000  0.1666699949999995  0.0712900010000013   F   F   F
  0.6666700239999983  0.1666699949999995  0.0712900010000013   F   F   F
  0.8333299760000017  0.1666699949999995  0.0712900010000013   F   F   F
  0.0000000000000000  0.3333300050000005  0.0712900010000013   F   F   F
  0.1666699949999995  0.3333300050000005  0.0712900010000013   F   F   F
  0.3333300050000005  0.3333300050000005  0.0712900010000013   F   F   F
  0.5000000000000000  0.3333300050000005  0.0712900010000013   F   F   F
  0.6666700239999983  0.3333300050000005  0.0712900010000013   F   F   F
  0.8333299760000017  0.3333300050000005  0.0712900010000013   F   F   F
  0.0000000000000000  0.5000000000000000  0.0712900010000013   F   F   F
  0.1666699949999995  0.5000000000000000  0.0712900010000013   F   F   F
  0.3333300050000005  0.5000000000000000  0.0712900010000013   F   F   F
  0.5000000000000000  0.5000000000000000  0.0712900010000013   F   F   F
  0.6666700239999983  0.5000000000000000  0.0712900010000013   F   F   F
  0.8333299760000017  0.5000000000000000  0.0712900010000013   F   F   F
  0.0000000000000000  0.6666700239999983  0.0712900010000013   F   F   F
  0.1666699949999995  0.6666700239999983  0.0712900010000013   F   F   F
  0.3333300050000005  0.6666700239999983  0.0712900010000013   F   F   F
  0.5000000000000000  0.6666700239999983  0.0712900010000013   F   F   F
  0.6666700239999983  0.6666700239999983  0.0712900010000013   F   F   F
  0.8333299760000017  0.6666700239999983  0.0712900010000013   F   F   F
  0.0000000000000000  0.8333299760000017  0.0712900010000013   F   F   F
  0.1666699949999995  0.8333299760000017  0.0712900010000013   F   F   F
  0.3333300050000005  0.8333299760000017  0.0712900010000013   F   F   F
  0.5000000000000000  0.8333299760000017  0.0712900010000013   F   F   F
  0.6666700239999983  0.8333299760000017  0.0712900010000013   F   F   F
  0.8333299760000017  0.8333299760000017  0.0712900010000013   F   F   F
  0.0833027073540904  0.0836825115783924  0.1406209674446550   T   T   T
  0.2497211899575479  0.0833720504066627  0.1403239105519305   T   T   T
  0.4168015598366866  0.0838561655438721  0.1402922791608334   T   T   T
  0.5832547801877693  0.0838097369845065  0.1404399860335009   T   T   T
  0.7499554585048850  0.0833847203007696  0.1403816462138486   T   T   T
  0.9167100702651004  0.0834380175957730  0.1403687736275823   T   T   T
  0.0842742193901083  0.2507905074240032  0.1413082923826482   T   T   T
  0.2500255992656795  0.2500848013997416  0.1406671076837944   T   T   T
  0.4160583711347884  0.2512057504742800  0.1412282528074527   T   T   T
  0.5823898751937771  0.2506612785085280  0.1411675045297462   T   T   T
  0.7496142755913987  0.2501748812784823  0.1404790501511311   T   T   T
  0.9167672139943368  0.2499112352519617  0.1406082413365486   T   T   T
  0.0833118567327812  0.4163639590021647  0.1402084336911717   T   T   T
  0.2516027284797699  0.4175811162204622  0.1403441434122161   T   T   T
  0.4155431809375843  0.4178363367651461  0.1422358711390708   T   T   T
  0.5830737344279318  0.4162766436083999  0.1403227988223754   T   T   T
  0.7496244568575572  0.4163668772844543  0.1403676249371852   T   T   T
  0.9166332849634860  0.4164270813807289  0.1402206980857443   T   T   T
  0.0843954161564061  0.5826216162397978  0.1411364591801181   T   T   T
  0.2507788294078935  0.5826130079408200  0.1413331716033887   T   T   T
  0.4152171981244615  0.5816234679023007  0.1420552288104152   T   T   T
  0.5829547947495014  0.5833933317291942  0.1406742704617278   T   T   T
  0.7498028357938722  0.5831656748891026  0.1404317955254261   T   T   T
  0.9169225744850601  0.5833190091220778  0.1404938360707760   T   T   T
  0.0835545048152845  0.7494577350637653  0.1407904830050594   T   T   T
  0.2497318910318898  0.7498241850170334  0.1404703698327938   T   T   T
  0.4166744365370743  0.7495133247731492  0.1405979016486475   T   T   T
  0.5832963801766402  0.7498579692509176  0.1406209055927880   T   T   T
  0.7498106422523347  0.7501524621314734  0.1405898243120043   T   T   T
  0.9171465619781402  0.7498197938841655  0.1406535471969842   T   T   T
  0.0833463172375602  0.9163243736450278  0.1405002534777130   T   T   T
  0.2499718029196420  0.9164833211497011  0.1404798846341555   T   T   T
  0.4165771673552565  0.9165029466365219  0.1403738052546474   T   T   T
  0.5836195539220571  0.9166173325805426  0.1405327957204779   T   T   T
  0.7500210911459326  0.9166435747014087  0.1402939106926020   T   T   T
  0.9167353985872297  0.9163978025954842  0.1404189298828083   T   T   T
  0.9996147625967612 -0.0000081511400837  0.2081722888032931   T   T   T
  0.1661909935040887 -0.0001446899796374  0.2084257331282315   T   T   T
  0.3334662623631974  0.0003195374461176  0.2080468798065858   T   T   T
  0.5001560402406279  0.0002335294890677  0.2081964045542439   T   T   T
  0.6669854812718331  0.0002269417951664  0.2082207665187529   T   T   T
  0.8331065265009615  0.0001615535618585  0.2078450630410263   T   T   T
  0.0001062762907831  0.1664596154084195  0.2086459400770031   T   T   T
  0.1673754664768216  0.1668100223313982  0.2085739469740820   T   T   T
  0.3331125145617970  0.1657624012624502  0.2084925271707314   T   T   T
  0.4992181087182329  0.1663865144898398  0.2087336349706171   T   T   T
  0.6664117777813592  0.1664357334394380  0.2085784310013161   T   T   T
  0.8331322483821180  0.1661199922120500  0.2083085941693416   T   T   T
  0.0001412528848330  0.3336325125848718  0.2084050280062328   T   T   T
  0.1663774694163644  0.3333959836152386  0.2100041288790938   T   T   T
  0.3311602256812000  0.3295917261238635  0.2109228014971364   T   T   T
  0.5007059202769109  0.3323990264108381  0.2105161486371911   T   T   T
  0.6665435887284550  0.3334243082228769  0.2087086780310782   T   T   T
  0.8333239399027569  0.3330066933339469  0.2081963856097176   T   T   T
 -0.0001593593074129  0.4997092057619782  0.2081915941290394   T   T   T
  0.1645406856864086  0.4985452826456181  0.2102333586774425   T   T   T
  0.3267668065496382  0.5088562611359956  0.2173748025884711   T   T   T
  0.5048260220206410  0.5010492185444556  0.2093562665419960   T   T   T
  0.6677499837406207  0.4999869170632412  0.2084787654889949   T   T   T
  0.8335975486342353  0.4998530924776908  0.2080557335125839   T   T   T
  0.0006676058442487  0.6661720884565143  0.2088084425930392   T   T   T
  0.1674380348688994  0.6652124635419536  0.2087517587427113   T   T   T
  0.3330340971096408  0.6694550836737201  0.2092391464754818   T   T   T
  0.4997223519801073  0.6665961641288619  0.2084042218512732   T   T   T
  0.6664135971642031  0.6664808858790868  0.2085231083001254   T   T   T
  0.8334817294261576  0.6669935500329207  0.2083777182288771   T   T   T
  0.0000395806673245  0.8332040649460216  0.2085078681715959   T   T   T
  0.1664915363215026  0.8325475431984690  0.2086804669799655   T   T   T
  0.3331270155781527  0.8336566147909320  0.2081266777988370   T   T   T
  0.5000303056372841  0.8332849383060844  0.2084458188902122   T   T   T
  0.6669076805907848  0.8336067780921581  0.2083882868084684   T   T   T
  0.8331688438326220  0.8337730760484926  0.2079386683494728   T   T   T
  0.4175675608337873  0.4181192136825712  0.2713838367157313   T   T   T
  0.3474660349129035  0.5232043907537335  0.2924230169104787   T   T   T
  0.3376982338548922  0.5571498349617708  0.3333640173877111   T   T   T
  0.2386638374499814  0.4150104489162483  0.2296147861437028   T   T   T
 
  0.00000000E+00  0.00000000E+00  0.00000000E+00
  0.00000000E+00  0.00000000E+00  0.00000000E+00
  0.00000000E+00  0.00000000E+00  0.00000000E+00
  0.00000000E+00  0.00000000E+00  0.00000000E+00
  0.00000000E+00  0.00000000E+00  0.00000000E+00
  0.00000000E+00  0.00000000E+00  0.00000000E+00
  0.00000000E+00  0.00000000E+00  0.00000000E+00
  0.00000000E+00  0.00000000E+00  0.00000000E+00
  0.00000000E+00  0.00000000E+00  0.00000000E+00
  0.00000000E+00  0.00000000E+00  0.00000000E+00
  0.00000000E+00  0.00000000E+00  0.00000000E+00
  0.00000000E+00  0.00000000E+00  0.00000000E+00
  0.00000000E+00  0.00000000E+00  0.00000000E+00
  0.00000000E+00  0.00000000E+00  0.00000000E+00
  0.00000000E+00  0.00000000E+00  0.00000000E+00
  0.00000000E+00  0.00000000E+00  0.00000000E+00
  0.00000000E+00  0.00000000E+00  0.00000000E+00
  0.00000000E+00  0.00000000E+00  0.00000000E+00
  0.00000000E+00  0.00000000E+00  0.00000000E+00
  0.00000000E+00  0.00000000E+00  0.00000000E+00
  0.00000000E+00  0.00000000E+00  0.00000000E+00
  0.00000000E+00  0.00000000E+00  0.00000000E+00
  0.00000000E+00  0.00000000E+00  0.00000000E+00
  0.00000000E+00  0.00000000E+00  0.00000000E+00
  0.00000000E+00  0.00000000E+00  0.00000000E+00
  0.00000000E+00  0.00000000E+00  0.00000000E+00
  0.00000000E+00  0.00000000E+00  0.00000000E+00
  0.00000000E+00  0.00000000E+00  0.00000000E+00
  0.00000000E+00  0.00000000E+00  0.00000000E+00
  0.00000000E+00  0.00000000E+00  0.00000000E+00
  0.00000000E+00  0.00000000E+00  0.00000000E+00
  0.00000000E+00  0.00000000E+00  0.00000000E+00
  0.00000000E+00  0.00000000E+00  0.00000000E+00
  0.00000000E+00  0.00000000E+00  0.00000000E+00
  0.00000000E+00  0.00000000E+00  0.00000000E+00
  0.00000000E+00  0.00000000E+00  0.00000000E+00
  0.00000000E+00  0.00000000E+00  0.00000000E+00
  0.00000000E+00  0.00000000E+00  0.00000000E+00
  0.00000000E+00  0.00000000E+00  0.00000000E+00
  0.00000000E+00  0.00000000E+00  0.00000000E+00
  0.00000000E+00  0.00000000E+00  0.00000000E+00
  0.00000000E+00  0.00000000E+00  0.00000000E+00
  0.00000000E+00  0.00000000E+00  0.00000000E+00
  0.00000000E+00  0.00000000E+00  0.00000000E+00
  0.00000000E+00  0.00000000E+00  0.00000000E+00
  0.00000000E+00  0.00000000E+00  0.00000000E+00
  0.00000000E+00  0.00000000E+00  0.00000000E+00
  0.00000000E+00  0.00000000E+00  0.00000000E+00
  0.00000000E+00  0.00000000E+00  0.00000000E+00
  0.00000000E+00  0.00000000E+00  0.00000000E+00
  0.00000000E+00  0.00000000E+00  0.00000000E+00
  0.00000000E+00  0.00000000E+00  0.00000000E+00
  0.00000000E+00  0.00000000E+00  0.00000000E+00
  0.00000000E+00  0.00000000E+00  0.00000000E+00
  0.00000000E+00  0.00000000E+00  0.00000000E+00
  0.00000000E+00  0.00000000E+00  0.00000000E+00
  0.00000000E+00  0.00000000E+00  0.00000000E+00
  0.00000000E+00  0.00000000E+00  0.00000000E+00
  0.00000000E+00  0.00000000E+00  0.00000000E+00
  0.00000000E+00  0.00000000E+00  0.00000000E+00
  0.00000000E+00  0.00000000E+00  0.00000000E+00
  0.00000000E+00  0.00000000E+00  0.00000000E+00
  0.00000000E+00  0.00000000E+00  0.00000000E+00
  0.00000000E+00  0.00000000E+00  0.00000000E+00
  0.00000000E+00  0.00000000E+00  0.00000000E+00
  0.00000000E+00  0.00000000E+00  0.00000000E+00
  0.00000000E+00  0.00000000E+00  0.00000000E+00
  0.00000000E+00  0.00000000E+00  0.00000000E+00
  0.00000000E+00  0.00000000E+00  0.00000000E+00
  0.00000000E+00  0.00000000E+00  0.00000000E+00
  0.00000000E+00  0.00000000E+00  0.00000000E+00
  0.00000000E+00  0.00000000E+00  0.00000000E+00
  0.00000000E+00  0.00000000E+00  0.00000000E+00
  0.00000000E+00  0.00000000E+00  0.00000000E+00
  0.00000000E+00  0.00000000E+00  0.00000000E+00
  0.00000000E+00  0.00000000E+00  0.00000000E+00
  0.00000000E+00  0.00000000E+00  0.00000000E+00
  0.00000000E+00  0.00000000E+00  0.00000000E+00
  0.00000000E+00  0.00000000E+00  0.00000000E+00
  0.00000000E+00  0.00000000E+00  0.00000000E+00
  0.00000000E+00  0.00000000E+00  0.00000000E+00
  0.00000000E+00  0.00000000E+00  0.00000000E+00
  0.00000000E+00  0.00000000E+00  0.00000000E+00
  0.00000000E+00  0.00000000E+00  0.00000000E+00
  0.00000000E+00  0.00000000E+00  0.00000000E+00
  0.00000000E+00  0.00000000E+00  0.00000000E+00
  0.00000000E+00  0.00000000E+00  0.00000000E+00
  0.00000000E+00  0.00000000E+00  0.00000000E+00
  0.00000000E+00  0.00000000E+00  0.00000000E+00
  0.00000000E+00  0.00000000E+00  0.00000000E+00
  0.00000000E+00  0.00000000E+00  0.00000000E+00
  0.00000000E+00  0.00000000E+00  0.00000000E+00
  0.00000000E+00  0.00000000E+00  0.00000000E+00
  0.00000000E+00  0.00000000E+00  0.00000000E+00
  0.00000000E+00  0.00000000E+00  0.00000000E+00
  0.00000000E+00  0.00000000E+00  0.00000000E+00
  0.00000000E+00  0.00000000E+00  0.00000000E+00
  0.00000000E+00  0.00000000E+00  0.00000000E+00
  0.00000000E+00  0.00000000E+00  0.00000000E+00
  0.00000000E+00  0.00000000E+00  0.00000000E+00
  0.00000000E+00  0.00000000E+00  0.00000000E+00
  0.00000000E+00  0.00000000E+00  0.00000000E+00
  0.00000000E+00  0.00000000E+00  0.00000000E+00
  0.00000000E+00  0.00000000E+00  0.00000000E+00
  0.00000000E+00  0.00000000E+00  0.00000000E+00
  0.00000000E+00  0.00000000E+00  0.00000000E+00
  0.00000000E+00  0.00000000E+00  0.00000000E+00
  0.00000000E+00  0.00000000E+00  0.00000000E+00
  0.00000000E+00  0.00000000E+00  0.00000000E+00
  0.00000000E+00  0.00000000E+00  0.00000000E+00
  0.00000000E+00  0.00000000E+00  0.00000000E+00
  0.00000000E+00  0.00000000E+00  0.00000000E+00
  0.00000000E+00  0.00000000E+00  0.00000000E+00
  0.00000000E+00  0.00000000E+00  0.00000000E+00
  0.00000000E+00  0.00000000E+00  0.00000000E+00
  0.00000000E+00  0.00000000E+00  0.00000000E+00
  0.00000000E+00  0.00000000E+00  0.00000000E+00
  0.00000000E+00  0.00000000E+00  0.00000000E+00
  0.00000000E+00  0.00000000E+00  0.00000000E+00
  0.00000000E+00  0.00000000E+00  0.00000000E+00
  0.00000000E+00  0.00000000E+00  0.00000000E+00
  0.00000000E+00  0.00000000E+00  0.00000000E+00
  0.00000000E+00  0.00000000E+00  0.00000000E+00
  0.00000000E+00  0.00000000E+00  0.00000000E+00
  0.00000000E+00  0.00000000E+00  0.00000000E+00
  0.00000000E+00  0.00000000E+00  0.00000000E+00
  0.00000000E+00  0.00000000E+00  0.00000000E+00
  0.00000000E+00  0.00000000E+00  0.00000000E+00
  0.00000000E+00  0.00000000E+00  0.00000000E+00
  0.00000000E+00  0.00000000E+00  0.00000000E+00
  0.00000000E+00  0.00000000E+00  0.00000000E+00
  0.00000000E+00  0.00000000E+00  0.00000000E+00
  0.00000000E+00  0.00000000E+00  0.00000000E+00
  0.00000000E+00  0.00000000E+00  0.00000000E+00
  0.00000000E+00  0.00000000E+00  0.00000000E+00
  0.00000000E+00  0.00000000E+00  0.00000000E+00
  0.00000000E+00  0.00000000E+00  0.00000000E+00
  0.00000000E+00  0.00000000E+00  0.00000000E+00
  0.00000000E+00  0.00000000E+00  0.00000000E+00
  0.00000000E+00  0.00000000E+00  0.00000000E+00
  0.00000000E+00  0.00000000E+00  0.00000000E+00
  0.00000000E+00  0.00000000E+00  0.00000000E+00
  0.00000000E+00  0.00000000E+00  0.00000000E+00
  0.00000000E+00  0.00000000E+00  0.00000000E+00
  0.00000000E+00  0.00000000E+00  0.00000000E+00
  0.00000000E+00  0.00000000E+00  0.00000000E+00
  0.00000000E+00  0.00000000E+00  0.00000000E+00
  0.00000000E+00  0.00000000E+00  0.00000000E+00
