# Supplementary material for: Enhanced catalytic activity of N-heterocyclic carbene stabilized surface adatoms for CO reduction reaction
Source: Commun Chem. 2023 Dec 11;6:270. doi: 10.1038/s42004-023-01066-2 (PMC10713830; doi:10.1038/s42004-023-01066-2)
Supplement: Supplementary file 1 — Supplementary Data 1 [file 42004_2023_1066_MOESM1_ESM.zip › Figure 2e TS of CO hydrogenation on Cu(100) with NHC-adatom.txt.txt]

Cu   C    N    H    O                   
   1.00000000000000     
    15.3908004761000008    0.0000000000000000    0.0000000000000000
     0.0000000000000000   15.3908004761000008    0.0000000000000000
     0.0000000000000000    0.0000000000000000   25.4414997101000004
   Cu   C    N    H    O 
   145     5     2     7     1
Selective dynamics
Direct
  0.0833299980000035  0.0833299980000035  0.0000000000000000   F   F   F
  0.2500000000000000  0.0833299980000035  0.0000000000000000   F   F   F
  0.4166699949999995  0.0833299980000035  0.0000000000000000   F   F   F
  0.5833299760000017  0.0833299980000035  0.0000000000000000   F   F   F
  0.7500000000000001  0.0833299980000035  0.0000000000000000   F   F   F
  0.9166700239999983  0.0833299980000035  0.0000000000000000   F   F   F
  0.0833299980000035  0.2500000000000000  0.0000000000000000   F   F   F
  0.2500000000000000  0.2500000000000000  0.0000000000000000   F   F   F
  0.4166699949999995  0.2500000000000000  0.0000000000000000   F   F   F
  0.5833299760000017  0.2500000000000000  0.0000000000000000   F   F   F
  0.7500000000000001  0.2500000000000000  0.0000000000000000   F   F   F
  0.9166700239999983  0.2500000000000000  0.0000000000000000   F   F   F
  0.0833299980000035  0.4166699949999995  0.0000000000000000   F   F   F
  0.2500000000000000  0.4166699949999995  0.0000000000000000   F   F   F
  0.4166699949999995  0.4166699949999995  0.0000000000000000   F   F   F
  0.5833299760000017  0.4166699949999995  0.0000000000000000   F   F   F
  0.7500000000000001  0.4166699949999995  0.0000000000000000   F   F   F
  0.9166700239999983  0.4166699949999995  0.0000000000000000   F   F   F
  0.0833299980000035  0.5833299760000017  0.0000000000000000   F   F   F
  0.2500000000000000  0.5833299760000017  0.0000000000000000   F   F   F
  0.4166699949999995  0.5833299760000017  0.0000000000000000   F   F   F
  0.5833299760000017  0.5833299760000017  0.0000000000000000   F   F   F
  0.7500000000000001  0.5833299760000017  0.0000000000000000   F   F   F
  0.9166700239999983  0.5833299760000017  0.0000000000000000   F   F   F
  0.0833299980000035  0.7500000000000001  0.0000000000000000   F   F   F
  0.2500000000000000  0.7500000000000001  0.0000000000000000   F   F   F
  0.4166699949999995  0.7500000000000001  0.0000000000000000   F   F   F
  0.5833299760000017  0.7500000000000001  0.0000000000000000   F   F   F
  0.7500000000000001  0.7500000000000001  0.0000000000000000   F   F   F
  0.9166700239999983  0.7500000000000001  0.0000000000000000   F   F   F
  0.0833299980000035  0.9166700239999983  0.0000000000000000   F   F   F
  0.2500000000000000  0.9166700239999983  0.0000000000000000   F   F   F
  0.4166699949999995  0.9166700239999983  0.0000000000000000   F   F   F
  0.5833299760000017  0.9166700239999983  0.0000000000000000   F   F   F
  0.7500000000000001  0.9166700239999983  0.0000000000000000   F   F   F
  0.9166700239999983  0.9166700239999983  0.0000000000000000   F   F   F
  0.0000000000000000  0.0000000000000000  0.0712900010000014   F   F   F
  0.1666699949999995  0.0000000000000000  0.0712900010000014   F   F   F
  0.3333300050000007  0.0000000000000000  0.0712900010000014   F   F   F
  0.5000000000000000  0.0000000000000000  0.0712900010000014   F   F   F
  0.6666700239999989  0.0000000000000000  0.0712900010000014   F   F   F
  0.8333299760000017  0.0000000000000000  0.0712900010000014   F   F   F
  0.0000000000000000  0.1666699949999995  0.0712900010000014   F   F   F
  0.1666699949999995  0.1666699949999995  0.0712900010000014   F   F   F
  0.3333300050000007  0.1666699949999995  0.0712900010000014   F   F   F
  0.5000000000000000  0.1666699949999995  0.0712900010000014   F   F   F
  0.6666700239999989  0.1666699949999995  0.0712900010000014   F   F   F
  0.8333299760000017  0.1666699949999995  0.0712900010000014   F   F   F
  0.0000000000000000  0.3333300050000007  0.0712900010000014   F   F   F
  0.1666699949999995  0.3333300050000007  0.0712900010000014   F   F   F
  0.3333300050000007  0.3333300050000007  0.0712900010000014   F   F   F
  0.5000000000000000  0.3333300050000007  0.0712900010000014   F   F   F
  0.6666700239999989  0.3333300050000007  0.0712900010000014   F   F   F
  0.8333299760000017  0.3333300050000007  0.0712900010000014   F   F   F
  0.0000000000000000  0.5000000000000000  0.0712900010000014   F   F   F
  0.1666699949999995  0.5000000000000000  0.0712900010000014   F   F   F
  0.3333300050000007  0.5000000000000000  0.0712900010000014   F   F   F
  0.5000000000000000  0.5000000000000000  0.0712900010000014   F   F   F
  0.6666700239999989  0.5000000000000000  0.0712900010000014   F   F   F
  0.8333299760000017  0.5000000000000000  0.0712900010000014   F   F   F
  0.0000000000000000  0.6666700239999989  0.0712900010000014   F   F   F
  0.1666699949999995  0.6666700239999989  0.0712900010000014   F   F   F
  0.3333300050000007  0.6666700239999989  0.0712900010000014   F   F   F
  0.5000000000000000  0.6666700239999989  0.0712900010000014   F   F   F
  0.6666700239999989  0.6666700239999989  0.0712900010000014   F   F   F
  0.8333299760000017  0.6666700239999989  0.0712900010000014   F   F   F
  0.0000000000000000  0.8333299760000017  0.0712900010000014   F   F   F
  0.1666699949999995  0.8333299760000017  0.0712900010000014   F   F   F
  0.3333300050000007  0.8333299760000017  0.0712900010000014   F   F   F
  0.5000000000000000  0.8333299760000017  0.0712900010000014   F   F   F
  0.6666700239999989  0.8333299760000017  0.0712900010000014   F   F   F
  0.8333299760000017  0.8333299760000017  0.0712900010000014   F   F   F
  0.0831073511188031  0.0832428065555159  0.1403247540589588   T   T   T
  0.2497380827746530  0.0831736196543338  0.1401308384201056   T   T   T
  0.4166967181393779  0.0830225562175897  0.1398800532563237   T   T   T
  0.5837255901302082  0.0832623974072817  0.1401354728608644   T   T   T
  0.7500334589403262  0.0832841754504015  0.1404778012703188   T   T   T
  0.9163145929097070  0.0832520028479604  0.1404144272339336   T   T   T
  0.0830768526843845  0.2497689863222412  0.1402908409017138   T   T   T
  0.2494636040429344  0.2500160554159770  0.1399757925716754   T   T   T
  0.4171186966518771  0.2503551498014560  0.1401725750737651   T   T   T
  0.5830494881619744  0.2504733008662313  0.1406118538845824   T   T   T
  0.7501642164234856  0.2494935192570421  0.1401833972256083   T   T   T
  0.9164519769579114  0.2498728299869093  0.1404170850706533   T   T   T
  0.0837813963748797  0.4168925025235734  0.1406774580010418   T   T   T
  0.2499022426281823  0.4172241203869479  0.1405114267305616   T   T   T
  0.4165589238527587  0.4167009492976852  0.1401052672581942   T   T   T
  0.5826289524000812  0.4162496565400042  0.1403605748355666   T   T   T
  0.7503001329515480  0.4166630644894027  0.1398381565378747   T   T   T
  0.9167418441228474  0.4165214660271011  0.1402893811050994   T   T   T
  0.0838842589952002  0.5829108492511217  0.1406423944342323   T   T   T
  0.2504934368739550  0.5823232281840404  0.1412788744811024   T   T   T
  0.4159438651078916  0.5831032831625199  0.1404595194795408   T   T   T
  0.5831901621324102  0.5837410454899038  0.1399626454524719   T   T   T
  0.7502309381600539  0.5837319564502905  0.1401407524240257   T   T   T
  0.9166746683325898  0.5833331518520057  0.1403488295681072   T   T   T
  0.0832625403852369  0.7500200422035911  0.1402871471947760   T   T   T
  0.2500398430820036  0.7498480057182619  0.1402725434748787   T   T   T
  0.4166713532159820  0.7501166983485871  0.1402243160200158   T   T   T
  0.5835744056915456  0.7502055704436748  0.1403705422106612   T   T   T
  0.7500037176125769  0.7502022739304873  0.1405110933731415   T   T   T
  0.9165827418819326  0.7501518027138422  0.1404469494852500   T   T   T
  0.0831637346483538  0.9165647934183655  0.1404081726747376   T   T   T
  0.2500434263826992  0.9164958557699893  0.1403159085467539   T   T   T
  0.4167563701325743  0.9166220312379537  0.1403044148331481   T   T   T
  0.5834893217936618  0.9167739865772366  0.1404573240342892   T   T   T
  0.7500044434896109  0.9168282301444006  0.1404897082314168   T   T   T
  0.9164709126143656  0.9166730870172234  0.1403951360942841   T   T   T
  0.9998499636026364  0.9999795899560712  0.2082251707841602   T   T   T
  0.1666966628789153  0.9999268251311054  0.2080184227472904   T   T   T
  0.3334960166330190  0.0002222026106234  0.2079777598407322   T   T   T
  0.5000263604748607  0.0004068845289895  0.2081917863459458   T   T   T
  0.6665960602935280  0.0005741316233126  0.2086527597741598   T   T   T
  0.8331084746828239  0.0001877739931255  0.2085001053552033   T   T   T
  0.9998942616127103  0.1665707281531048  0.2081763931237851   T   T   T
  0.1667298037186142  0.1664677702052558  0.2080391406731996   T   T   T
  0.3334657814958505  0.1659868290431985  0.2070462060062446   T   T   T
  0.5002554069652159  0.1658209023679153  0.2071274333711831   T   T   T
  0.6661190760601986  0.1670938321555018  0.2085501217279873   T   T   T
  0.8328971972643044  0.1665775843216021  0.2085609529236719   T   T   T
  0.9999324556910700  0.3332937476199493  0.2081300164021013   T   T   T
  0.1662546002795310  0.3326807439693595  0.2080336882956138   T   T   T
  0.3317543816799127  0.3307892158492278  0.2069466844266915   T   T   T
  0.4996058347424910  0.3325903861340843  0.2098785320259764   T   T   T
  0.6678900957772792  0.3335305279948524  0.2068840845036530   T   T   T
  0.8332618953238904  0.3334214543308332  0.2081220861451856   T   T   T
  0.9993595339361343  0.4999304402024975  0.2082036702788872   T   T   T
  0.1652278871100764  0.4993267290729412  0.2099286323532611   T   T   T
  0.3331661687280865  0.5009399358499164  0.2105280623154075   T   T   T
  0.5024680992362327  0.5016884298113899  0.2075217815201247   T   T   T
  0.6669286615468897  0.4999049266648616  0.2073210641568749   T   T   T
  0.8328769019034518  0.4998511400204759  0.2080314189256913   T   T   T
  0.0003235606153432  0.6665305517690429  0.2081430165779888   T   T   T
  0.1667960743072464  0.6668117098924699  0.2079986619399432   T   T   T
  0.3336198799910700  0.6681125217633798  0.2082105455883308   T   T   T
  0.4998161393956096  0.6670458688851009  0.2079921069349005   T   T   T
  0.6663768584453778  0.6663158687134338  0.2081358775041644   T   T   T
  0.8333649050375593  0.6664943666552657  0.2081695174414790   T   T   T
  0.9999797940523566  0.8333678021471730  0.2083409897548902   T   T   T
  0.1666481148182429  0.8332730104874251  0.2081262272939714   T   T   T
  0.3334413051349426  0.8336192875070363  0.2080957306524852   T   T   T
  0.4999959699900967  0.8335285206143627  0.2082149748736327   T   T   T
  0.6666034599798594  0.8335812530225915  0.2083803048643514   T   T   T
  0.8333622060151737  0.8335550339076290  0.2083746540017855   T   T   T
  0.4107678745157768  0.4198296369086383  0.2753452683445753   T   T   T
  0.4959462595068789  0.3454638828722573  0.3089740490210410   T   T   T
  0.6258440855188815  0.2990530053381397  0.3418778328869230   T   T   T
  0.5656917185039201  0.2356346503543954  0.3513264190318832   T   T   T
  0.4071615631014718  0.2151435193914590  0.3322924523362496   T   T   T
  0.3199351177316190  0.5091362845368690  0.2938467663129832   T   T   T
  0.5816585912451245  0.3651894725427430  0.3171463464889382   T   T   T
  0.4871713639188892  0.2653048422258881  0.3317673234669263   T   T   T
  0.6948703876995115  0.3018891540000003  0.3500388880117040   T   T   T
  0.5723639040856072  0.1725328241980416  0.3697920298541557   T   T   T
  0.4130995325665989  0.1590925446456574  0.3053900033537928   T   T   T
  0.3540393377326209  0.2565973981599457  0.3182071259744859   T   T   T
  0.6094529682238474  0.4186021544970225  0.3001069063889174   T   T   T
  0.3931006664430435  0.1923326817916125  0.3722935729600616   T   T   T
  0.3491044750256549  0.5725858362366651  0.3077688256256375   T   T   T
  0.2448542864762741  0.4920540662872713  0.3082920080953543   T   T   T
 
             NaN             NaN             NaN
             NaN             NaN             NaN
             NaN             NaN             NaN
             NaN             NaN             NaN
             NaN             NaN             NaN
             NaN             NaN             NaN
             NaN             NaN             NaN
             NaN             NaN             NaN
             NaN             NaN             NaN
             NaN             NaN             NaN
             NaN             NaN             NaN
             NaN             NaN             NaN
             NaN             NaN             NaN
             NaN             NaN             NaN
             NaN             NaN             NaN
             NaN             NaN             NaN
             NaN             NaN             NaN
             NaN             NaN             NaN
             NaN             NaN             NaN
             NaN             NaN             NaN
             NaN             NaN             NaN
             NaN             NaN             NaN
             NaN             NaN             NaN
             NaN             NaN             NaN
             NaN             NaN             NaN
             NaN             NaN             NaN
             NaN             NaN             NaN
             NaN             NaN             NaN
             NaN             NaN             NaN
             NaN             NaN             NaN
             NaN             NaN             NaN
             NaN             NaN             NaN
             NaN             NaN             NaN
             NaN             NaN             NaN
             NaN             NaN             NaN
             NaN             NaN             NaN
             NaN             NaN             NaN
             NaN             NaN             NaN
             NaN             NaN             NaN
             NaN             NaN             NaN
             NaN             NaN             NaN
             NaN             NaN             NaN
             NaN             NaN             NaN
             NaN             NaN             NaN
             NaN             NaN             NaN
             NaN             NaN             NaN
             NaN             NaN             NaN
             NaN             NaN             NaN
             NaN             NaN             NaN
             NaN             NaN             NaN
             NaN             NaN             NaN
             NaN             NaN             NaN
             NaN             NaN             NaN
             NaN             NaN             NaN
             NaN             NaN             NaN
             NaN             NaN             NaN
             NaN             NaN             NaN
             NaN             NaN             NaN
             NaN             NaN             NaN
             NaN             NaN             NaN
             NaN             NaN             NaN
             NaN             NaN             NaN
             NaN             NaN             NaN
             NaN             NaN             NaN
             NaN             NaN             NaN
             NaN             NaN             NaN
             NaN             NaN             NaN
             NaN             NaN             NaN
             NaN             NaN             NaN
             NaN             NaN             NaN
             NaN             NaN             NaN
             NaN             NaN             NaN
             NaN             NaN             NaN
             NaN             NaN             NaN
             NaN             NaN             NaN
             NaN             NaN             NaN
             NaN             NaN             NaN
             NaN             NaN             NaN
             NaN             NaN             NaN
             NaN             NaN             NaN
             NaN             NaN             NaN
             NaN             NaN             NaN
             NaN             NaN             NaN
             NaN             NaN             NaN
             NaN             NaN             NaN
             NaN             NaN             NaN
             NaN             NaN             NaN
             NaN             NaN             NaN
             NaN             NaN             NaN
             NaN             NaN             NaN
             NaN             NaN             NaN
             NaN             NaN             NaN
             NaN             NaN             NaN
             NaN             NaN             NaN
             NaN             NaN             NaN
             NaN             NaN             NaN
             NaN             NaN             NaN
             NaN             NaN             NaN
             NaN             NaN             NaN
             NaN             NaN             NaN
             NaN             NaN             NaN
             NaN             NaN             NaN
             NaN             NaN             NaN
             NaN             NaN             NaN
             NaN             NaN             NaN
             NaN             NaN             NaN
             NaN             NaN             NaN
             NaN             NaN             NaN
             NaN             NaN             NaN
             NaN             NaN             NaN
             NaN             NaN             NaN
             NaN             NaN             NaN
             NaN             NaN             NaN
             NaN             NaN             NaN
             NaN             NaN             NaN
             NaN             NaN             NaN
             NaN             NaN             NaN
             NaN             NaN             NaN
             NaN             NaN             NaN
             NaN             NaN             NaN
             NaN             NaN             NaN
             NaN             NaN             NaN
             NaN             NaN             NaN
             NaN             NaN             NaN
             NaN             NaN             NaN
             NaN             NaN             NaN
             NaN             NaN             NaN
             NaN             NaN             NaN
             NaN             NaN             NaN
             NaN             NaN             NaN
             NaN             NaN             NaN
             NaN             NaN             NaN
             NaN             NaN             NaN
             NaN             NaN             NaN
             NaN             NaN             NaN
             NaN             NaN             NaN
             NaN             NaN             NaN
             NaN             NaN             NaN
             NaN             NaN             NaN
             NaN             NaN             NaN
             NaN             NaN             NaN
             NaN             NaN             NaN
             NaN             NaN             NaN
             NaN             NaN             NaN
             NaN             NaN             NaN
             NaN             NaN             NaN
             NaN             NaN             NaN
             NaN             NaN             NaN
             NaN             NaN             NaN
             NaN             NaN             NaN
             NaN             NaN             NaN
             NaN             NaN             NaN
             NaN             NaN             NaN
             NaN             NaN             NaN
             NaN             NaN             NaN
             NaN             NaN             NaN
             NaN             NaN             NaN
             NaN             NaN             NaN
             NaN             NaN             NaN
             NaN             NaN             NaN
