# Supplementary material for: Enhanced catalytic activity of N-heterocyclic carbene stabilized surface adatoms for CO reduction reaction
Source: Commun Chem. 2023 Dec 11;6:270. doi: 10.1038/s42004-023-01066-2 (PMC10713830; doi:10.1038/s42004-023-01066-2)
Supplement: Supplementary file 1 — Supplementary Data 1 [file 42004_2023_1066_MOESM1_ESM.zip › Figure2c atomic model of CO adsorption on Cu(100).txt]

CO\ads                                  
   1.00000000000000     
    15.3908004761000008    0.0000000000000000    0.0000000000000000
     0.0000000000000000   15.3908004761000008    0.0000000000000000
     0.0000000000000000    0.0000000000000000   25.4414997101000004
   Cu   C    O 
   144     1     1
Selective dynamics
Direct
  0.0833299980000035  0.0833299980000035  0.0000000000000000   F   F   F
  0.2500000000000000  0.0833299980000035  0.0000000000000000   F   F   F
  0.4166699949999995  0.0833299980000035  0.0000000000000000   F   F   F
  0.5833299760000017  0.0833299980000035  0.0000000000000000   F   F   F
  0.7500000000000000  0.0833299980000035  0.0000000000000000   F   F   F
  0.9166700239999983  0.0833299980000035  0.0000000000000000   F   F   F
  0.0833299980000035  0.2500000000000000  0.0000000000000000   F   F   F
  0.2500000000000000  0.2500000000000000  0.0000000000000000   F   F   F
  0.4166699949999995  0.2500000000000000  0.0000000000000000   F   F   F
  0.5833299760000017  0.2500000000000000  0.0000000000000000   F   F   F
  0.7500000000000000  0.2500000000000000  0.0000000000000000   F   F   F
  0.9166700239999983  0.2500000000000000  0.0000000000000000   F   F   F
  0.0833299980000035  0.4166699949999995  0.0000000000000000   F   F   F
  0.2500000000000000  0.4166699949999995  0.0000000000000000   F   F   F
  0.4166699949999995  0.4166699949999995  0.0000000000000000   F   F   F
  0.5833299760000017  0.4166699949999995  0.0000000000000000   F   F   F
  0.7500000000000000  0.4166699949999995  0.0000000000000000   F   F   F
  0.9166700239999983  0.4166699949999995  0.0000000000000000   F   F   F
  0.0833299980000035  0.5833299760000017  0.0000000000000000   F   F   F
  0.2500000000000000  0.5833299760000017  0.0000000000000000   F   F   F
  0.4166699949999995  0.5833299760000017  0.0000000000000000   F   F   F
  0.5833299760000017  0.5833299760000017  0.0000000000000000   F   F   F
  0.7500000000000000  0.5833299760000017  0.0000000000000000   F   F   F
  0.9166700239999983  0.5833299760000017  0.0000000000000000   F   F   F
  0.0833299980000035  0.7500000000000000  0.0000000000000000   F   F   F
  0.2500000000000000  0.7500000000000000  0.0000000000000000   F   F   F
  0.4166699949999995  0.7500000000000000  0.0000000000000000   F   F   F
  0.5833299760000017  0.7500000000000000  0.0000000000000000   F   F   F
  0.7500000000000000  0.7500000000000000  0.0000000000000000   F   F   F
  0.9166700239999983  0.7500000000000000  0.0000000000000000   F   F   F
  0.0833299980000035  0.9166700239999983  0.0000000000000000   F   F   F
  0.2500000000000000  0.9166700239999983  0.0000000000000000   F   F   F
  0.4166699949999995  0.9166700239999983  0.0000000000000000   F   F   F
  0.5833299760000017  0.9166700239999983  0.0000000000000000   F   F   F
  0.7500000000000000  0.9166700239999983  0.0000000000000000   F   F   F
  0.9166700239999983  0.9166700239999983  0.0000000000000000   F   F   F
  0.0000000000000000  0.0000000000000000  0.0712900010000013   F   F   F
  0.1666699949999995  0.0000000000000000  0.0712900010000013   F   F   F
  0.3333300050000005  0.0000000000000000  0.0712900010000013   F   F   F
  0.5000000000000000  0.0000000000000000  0.0712900010000013   F   F   F
  0.6666700239999983  0.0000000000000000  0.0712900010000013   F   F   F
  0.8333299760000017  0.0000000000000000  0.0712900010000013   F   F   F
  0.0000000000000000  0.1666699949999995  0.0712900010000013   F   F   F
  0.1666699949999995  0.1666699949999995  0.0712900010000013   F   F   F
  0.3333300050000005  0.1666699949999995  0.0712900010000013   F   F   F
  0.5000000000000000  0.1666699949999995  0.0712900010000013   F   F   F
  0.6666700239999983  0.1666699949999995  0.0712900010000013   F   F   F
  0.8333299760000017  0.1666699949999995  0.0712900010000013   F   F   F
  0.0000000000000000  0.3333300050000005  0.0712900010000013   F   F   F
  0.1666699949999995  0.3333300050000005  0.0712900010000013   F   F   F
  0.3333300050000005  0.3333300050000005  0.0712900010000013   F   F   F
  0.5000000000000000  0.3333300050000005  0.0712900010000013   F   F   F
  0.6666700239999983  0.3333300050000005  0.0712900010000013   F   F   F
  0.8333299760000017  0.3333300050000005  0.0712900010000013   F   F   F
  0.0000000000000000  0.5000000000000000  0.0712900010000013   F   F   F
  0.1666699949999995  0.5000000000000000  0.0712900010000013   F   F   F
  0.3333300050000005  0.5000000000000000  0.0712900010000013   F   F   F
  0.5000000000000000  0.5000000000000000  0.0712900010000013   F   F   F
  0.6666700239999983  0.5000000000000000  0.0712900010000013   F   F   F
  0.8333299760000017  0.5000000000000000  0.0712900010000013   F   F   F
  0.0000000000000000  0.6666700239999983  0.0712900010000013   F   F   F
  0.1666699949999995  0.6666700239999983  0.0712900010000013   F   F   F
  0.3333300050000005  0.6666700239999983  0.0712900010000013   F   F   F
  0.5000000000000000  0.6666700239999983  0.0712900010000013   F   F   F
  0.6666700239999983  0.6666700239999983  0.0712900010000013   F   F   F
  0.8333299760000017  0.6666700239999983  0.0712900010000013   F   F   F
  0.0000000000000000  0.8333299760000017  0.0712900010000013   F   F   F
  0.1666699949999995  0.8333299760000017  0.0712900010000013   F   F   F
  0.3333300050000005  0.8333299760000017  0.0712900010000013   F   F   F
  0.5000000000000000  0.8333299760000017  0.0712900010000013   F   F   F
  0.6666700239999983  0.8333299760000017  0.0712900010000013   F   F   F
  0.8333299760000017  0.8333299760000017  0.0712900010000013   F   F   F
  0.0833779366947788  0.0832207989308152  0.1403230976990200   T   T   T
  0.2500163538339435  0.0834048313214271  0.1403366305306460   T   T   T
  0.4168357645150893  0.0836979893055782  0.1402173344194289   T   T   T
  0.5831626427305162  0.0836964095422206  0.1402141205025776   T   T   T
  0.7499770114022809  0.0834039196318275  0.1403416777314097   T   T   T
  0.9166070905675040  0.0832219010780013  0.1403270706535781   T   T   T
  0.0833677624769009  0.2499397908738770  0.1401772956779591   T   T   T
  0.2502768244505388  0.2501956067257739  0.1402980132330820   T   T   T
  0.4176867000970005  0.2512348616602146  0.1411718969294180   T   T   T
  0.5822723036154051  0.2512252359694421  0.1411798549402193   T   T   T
  0.7497038180704443  0.2501793492896427  0.1402984929178291   T   T   T
  0.9166228271977005  0.2499392655622516  0.1401734461392648   T   T   T
  0.0833385208743808  0.4166560700406270  0.1401364885768375   T   T   T
  0.2502389173966995  0.4163940434957138  0.1402391508204686   T   T   T
  0.4175948523688484  0.4157434088487338  0.1409767574190662   T   T   T
  0.5823570625448490  0.4157272863935091  0.1409884089742728   T   T   T
  0.7497587229446013  0.4163910436343021  0.1402278293024184   T   T   T
  0.9166404351821000  0.4166558962672287  0.1401421667031440   T   T   T
  0.0833505288009051  0.5835346467071106  0.1403365370454025   T   T   T
  0.2499367669480473  0.5834326248773716  0.1403150593749925   T   T   T
  0.4167830485214111  0.5831985870261550  0.1401866411949890   T   T   T
  0.5831949429693934  0.5832102633858719  0.1401846213905110   T   T   T
  0.7500525569127834  0.5834388040534889  0.1403163106931958   T   T   T
  0.9166507246022546  0.5835381235613846  0.1403354809594463   T   T   T
  0.0831836207151762  0.7502167374707990  0.1404405483755039   T   T   T
  0.2498320581148552  0.7500083834666444  0.1404256934817939   T   T   T
  0.4165508852504504  0.7500556375230484  0.1401744826462159   T   T   T
  0.5834498081684094  0.7500570712598258  0.1401792329192507   T   T   T
  0.7501628991911159  0.7500153542840073  0.1404306102571006   T   T   T
  0.9167978631262322  0.7502135696525493  0.1404448906003295   T   T   T
  0.0831743537326363  0.9164037811642954  0.1403901065083669   T   T   T
  0.2498432134743599  0.9165884722523179  0.1403715253074465   T   T   T
  0.4165818970962223  0.9166204025496939  0.1401430353981905   T   T   T
  0.5834243401886853  0.9166243910716498  0.1401453409870521   T   T   T
  0.7501611059983652  0.9165882238917403  0.1403787901081531   T   T   T
  0.9168087396764238  0.9164022593896044  0.1403965454599923   T   T   T
 -0.0000023028063842 -0.0003508237881752  0.2083188817164177   T   T   T
  0.1664551316231564 -0.0001965750798837  0.2081960747660381   T   T   T
  0.3334345978546767  0.0001803532749458  0.2078738730676907   T   T   T
  0.4999990602576642 -0.0000702337398482  0.2078441922658253   T   T   T
  0.6665581347024996  0.0001882376407275  0.2078805517498140   T   T   T
  0.8335429694947425 -0.0001874664148318  0.2082092552772629   T   T   T
  0.9999809924694586  0.1664245238659907  0.2079442589576198   T   T   T
  0.1667361678639621  0.1665984099396328  0.2079419115249898   T   T   T
  0.3335923165304143  0.1668163715734990  0.2077782063426844   T   T   T
  0.4999849626218700  0.1655991212245148  0.2085020182098267   T   T   T
  0.6663834293368356  0.1668172560435465  0.2077872948152967   T   T   T
  0.8332336733256896  0.1666183805463079  0.2079458085087350   T   T   T
 -0.0000191106893376  0.3333928171565744  0.2078327459509238   T   T   T
  0.1664277711654913  0.3333880928746593  0.2079148259409892   T   T   T
  0.3321025977716636  0.3334811188461600  0.2085390170084634   T   T   T
  0.4999998311400350  0.3334328917787263  0.2137123356233085   T   T   T
  0.6678593543261617  0.3334824521354519  0.2085288622973608   T   T   T
  0.8335418073795674  0.3333849437600452  0.2079218176106871   T   T   T
 -0.0000127127835110  0.5001600739408797  0.2079414443721085   T   T   T
  0.1667272965992756  0.4999771585154447  0.2078827067168641   T   T   T
  0.3334953264768435  0.4999238784384198  0.2076209289685784   T   T   T
  0.4999741837091427  0.5014708240771862  0.2083932045131915   T   T   T
  0.6664614994308343  0.4999200510005486  0.2075960979877295   T   T   T
  0.8332392891075469  0.4999747251244139  0.2078893877848386   T   T   T
  0.9999901948022309  0.6668958145279806  0.2084132480569884   T   T   T
  0.1664295514920384  0.6667325662140052  0.2082879976936927   T   T   T
  0.3333886003606191  0.6664870069455406  0.2079536752965927   T   T   T
  0.4999956290606611  0.6668128024271969  0.2078658544539307   T   T   T
  0.6666080656306947  0.6664842019896532  0.2079667750336623   T   T   T
  0.8335591598722641  0.6667144030904595  0.2082961347986756   T   T   T
  0.0000009408187312  0.8333760824959784  0.2086230020400356   T   T   T
  0.1663108774760503  0.8333604823262618  0.2084509979787219   T   T   T
  0.3332489172830762  0.8334197677100765  0.2080194688344462   T   T   T
  0.5000017093121882  0.8334192884774254  0.2078403024665628   T   T   T
  0.6667474998165616  0.8334203455622889  0.2080246725481022   T   T   T
  0.8336878819196881  0.8333470097160689  0.2084669215648428   T   T   T
  0.4994827315925758  0.3422421173044142  0.2860952098576551   T   T   T
  0.4990920912111889  0.3487122331826512  0.3314819940698814   T   T   T
