# Supplementary material for: Enhanced catalytic activity of N-heterocyclic carbene stabilized surface adatoms for CO reduction reaction
Source: Commun Chem. 2023 Dec 11;6:270. doi: 10.1038/s42004-023-01066-2 (PMC10713830; doi:10.1038/s42004-023-01066-2)
Supplement: Supplementary file 1 — Supplementary Data 1 [file 42004_2023_1066_MOESM1_ESM.zip › Figure2d atomic model of CO adsorption on Cu(100) with adatom.txt]

CO-ad-surf                              
   1.00000000000000     
    15.3908004761000008    0.0000000000000000    0.0000000000000000
     0.0000000000000000   15.3908004761000008    0.0000000000000000
     0.0000000000000000    0.0000000000000000   25.4414997101000004
   Cu   C    O 
   145     1     1
Selective dynamics
Direct
  0.0833299980000035  0.0833299980000035  0.0000000000000000   F   F   F
  0.2500000000000000  0.0833299980000035  0.0000000000000000   F   F   F
  0.4166699949999995  0.0833299980000035  0.0000000000000000   F   F   F
  0.5833299760000017  0.0833299980000035  0.0000000000000000   F   F   F
  0.7500000000000000  0.0833299980000035  0.0000000000000000   F   F   F
  0.9166700239999983  0.0833299980000035  0.0000000000000000   F   F   F
  0.0833299980000035  0.2500000000000000  0.0000000000000000   F   F   F
  0.2500000000000000  0.2500000000000000  0.0000000000000000   F   F   F
  0.4166699949999995  0.2500000000000000  0.0000000000000000   F   F   F
  0.5833299760000017  0.2500000000000000  0.0000000000000000   F   F   F
  0.7500000000000000  0.2500000000000000  0.0000000000000000   F   F   F
  0.9166700239999983  0.2500000000000000  0.0000000000000000   F   F   F
  0.0833299980000035  0.4166699949999995  0.0000000000000000   F   F   F
  0.2500000000000000  0.4166699949999995  0.0000000000000000   F   F   F
  0.4166699949999995  0.4166699949999995  0.0000000000000000   F   F   F
  0.5833299760000017  0.4166699949999995  0.0000000000000000   F   F   F
  0.7500000000000000  0.4166699949999995  0.0000000000000000   F   F   F
  0.9166700239999983  0.4166699949999995  0.0000000000000000   F   F   F
  0.0833299980000035  0.5833299760000017  0.0000000000000000   F   F   F
  0.2500000000000000  0.5833299760000017  0.0000000000000000   F   F   F
  0.4166699949999995  0.5833299760000017  0.0000000000000000   F   F   F
  0.5833299760000017  0.5833299760000017  0.0000000000000000   F   F   F
  0.7500000000000000  0.5833299760000017  0.0000000000000000   F   F   F
  0.9166700239999983  0.5833299760000017  0.0000000000000000   F   F   F
  0.0833299980000035  0.7500000000000000  0.0000000000000000   F   F   F
  0.2500000000000000  0.7500000000000000  0.0000000000000000   F   F   F
  0.4166699949999995  0.7500000000000000  0.0000000000000000   F   F   F
  0.5833299760000017  0.7500000000000000  0.0000000000000000   F   F   F
  0.7500000000000000  0.7500000000000000  0.0000000000000000   F   F   F
  0.9166700239999983  0.7500000000000000  0.0000000000000000   F   F   F
  0.0833299980000035  0.9166700239999983  0.0000000000000000   F   F   F
  0.2500000000000000  0.9166700239999983  0.0000000000000000   F   F   F
  0.4166699949999995  0.9166700239999983  0.0000000000000000   F   F   F
  0.5833299760000017  0.9166700239999983  0.0000000000000000   F   F   F
  0.7500000000000000  0.9166700239999983  0.0000000000000000   F   F   F
  0.9166700239999983  0.9166700239999983  0.0000000000000000   F   F   F
  0.0000000000000000  0.0000000000000000  0.0712900010000013   F   F   F
  0.1666699949999995  0.0000000000000000  0.0712900010000013   F   F   F
  0.3333300050000005  0.0000000000000000  0.0712900010000013   F   F   F
  0.5000000000000000  0.0000000000000000  0.0712900010000013   F   F   F
  0.6666700239999983  0.0000000000000000  0.0712900010000013   F   F   F
  0.8333299760000017  0.0000000000000000  0.0712900010000013   F   F   F
  0.0000000000000000  0.1666699949999995  0.0712900010000013   F   F   F
  0.1666699949999995  0.1666699949999995  0.0712900010000013   F   F   F
  0.3333300050000005  0.1666699949999995  0.0712900010000013   F   F   F
  0.5000000000000000  0.1666699949999995  0.0712900010000013   F   F   F
  0.6666700239999983  0.1666699949999995  0.0712900010000013   F   F   F
  0.8333299760000017  0.1666699949999995  0.0712900010000013   F   F   F
  0.0000000000000000  0.3333300050000005  0.0712900010000013   F   F   F
  0.1666699949999995  0.3333300050000005  0.0712900010000013   F   F   F
  0.3333300050000005  0.3333300050000005  0.0712900010000013   F   F   F
  0.5000000000000000  0.3333300050000005  0.0712900010000013   F   F   F
  0.6666700239999983  0.3333300050000005  0.0712900010000013   F   F   F
  0.8333299760000017  0.3333300050000005  0.0712900010000013   F   F   F
  0.0000000000000000  0.5000000000000000  0.0712900010000013   F   F   F
  0.1666699949999995  0.5000000000000000  0.0712900010000013   F   F   F
  0.3333300050000005  0.5000000000000000  0.0712900010000013   F   F   F
  0.5000000000000000  0.5000000000000000  0.0712900010000013   F   F   F
  0.6666700239999983  0.5000000000000000  0.0712900010000013   F   F   F
  0.8333299760000017  0.5000000000000000  0.0712900010000013   F   F   F
  0.0000000000000000  0.6666700239999983  0.0712900010000013   F   F   F
  0.1666699949999995  0.6666700239999983  0.0712900010000013   F   F   F
  0.3333300050000005  0.6666700239999983  0.0712900010000013   F   F   F
  0.5000000000000000  0.6666700239999983  0.0712900010000013   F   F   F
  0.6666700239999983  0.6666700239999983  0.0712900010000013   F   F   F
  0.8333299760000017  0.6666700239999983  0.0712900010000013   F   F   F
  0.0000000000000000  0.8333299760000017  0.0712900010000013   F   F   F
  0.1666699949999995  0.8333299760000017  0.0712900010000013   F   F   F
  0.3333300050000005  0.8333299760000017  0.0712900010000013   F   F   F
  0.5000000000000000  0.8333299760000017  0.0712900010000013   F   F   F
  0.6666700239999983  0.8333299760000017  0.0712900010000013   F   F   F
  0.8333299760000017  0.8333299760000017  0.0712900010000013   F   F   F
  0.0834084402693594  0.0835778002432346  0.1404399451661536   T   T   T
  0.2498241792819067  0.0833633992634557  0.1404516466934392   T   T   T
  0.4167840581856099  0.0835368085925750  0.1401761889262464   T   T   T
  0.5835029348982740  0.0835994430570234  0.1403731871222574   T   T   T
  0.7499851324308671  0.0833812936331002  0.1404018522127246   T   T   T
  0.9164578859651098  0.0831614913373264  0.1403749569566842   T   T   T
  0.0836191269680898  0.2501025283781292  0.1406964302402992   T   T   T
  0.2502518723421536  0.2501085366719926  0.1405214298094395   T   T   T
  0.4169148108716970  0.2502269808348367  0.1405557626540937   T   T   T
  0.5827652457393676  0.2506627808029553  0.1410006625367266   T   T   T
  0.7497538708544017  0.2498641800685280  0.1404836701649984   T   T   T
  0.9165658766624047  0.2498828831919066  0.1405339063418546   T   T   T
  0.0838300900399174  0.4166876499521179  0.1403630740523336   T   T   T
  0.2514373361952086  0.4174927950606804  0.1417750995261743   T   T   T
  0.4157743817924369  0.4175576310306036  0.1418060163740176   T   T   T
  0.5832115579125292  0.4164163076922289  0.1405550267266788   T   T   T
  0.7498600981256504  0.4164585314503948  0.1401934293955409   T   T   T
  0.9167683645535221  0.4165296557288181  0.1403293798597292   T   T   T
  0.0835175280755320  0.5834824782890703  0.1404808964458083   T   T   T
  0.2506117776592559  0.5829330022074852  0.1407856040066031   T   T   T
  0.4156886557647101  0.5820588328461194  0.1418224226151977   T   T   T
  0.5832742541106367  0.5831948200240129  0.1404367927550154   T   T   T
  0.7500357297819118  0.5835361294478973  0.1404883568266956   T   T   T
  0.9166980922863618  0.5833716144281352  0.1403063819551670   T   T   T
  0.0834664103757703  0.7499004393329929  0.1404746770870864   T   T   T
  0.2498592322835272  0.7499450010064990  0.1405343795413453   T   T   T
  0.4165756430594307  0.7495890716787008  0.1403608936082984   T   T   T
  0.5832562809877402  0.7497049985196270  0.1407239621582138   T   T   T
  0.7497530298398655  0.7499187309449236  0.1405412820662635   T   T   T
  0.9168299877428886  0.7502618246592453  0.1405369698814877   T   T   T
  0.0831252233342991  0.9163721893652965  0.1404931317741123   T   T   T
  0.2499905219585169  0.9165499261726878  0.1403208418705259   T   T   T
  0.4167398493278288  0.9165252638290066  0.1403110094529232   T   T   T
  0.5834975724051177  0.9166428317247762  0.1404872506004513   T   T   T
  0.7502326266019052  0.9167482661005395  0.1404015965509214   T   T   T
  0.9167410812167411  0.9164930632447372  0.1403782784249216   T   T   T
  0.9996495913601828 -0.0000144352849513  0.2080717253488600   T   T   T
  0.1662674960748526 -0.0000899483794589  0.2082439723894095   T   T   T
  0.3335807011655355 -0.0001482425645788  0.2080381861365749   T   T   T
  0.5002203674341551  0.0000347658838171  0.2080870988342384   T   T   T
  0.6668702057040503  0.0003042651966825  0.2083696802039506   T   T   T
  0.8332185701425152  0.0001208124859687  0.2081564146438858   T   T   T
 -0.0001553871938360  0.1662712395213467  0.2083955414899141   T   T   T
  0.1669322721878232  0.1667589788984722  0.2083851409796176   T   T   T
  0.3335650096367406  0.1652318827809782  0.2083468831198092   T   T   T
  0.4998179993574058  0.1661733607904017  0.2084509845966681   T   T   T
  0.6665344065975465  0.1666038250657236  0.2085488620303151   T   T   T
  0.8330820146276431  0.1663153031992875  0.2084535057435361   T   T   T
  0.0002294025962633  0.3333628529543297  0.2082093077994719   T   T   T
  0.1668450393920050  0.3336974583194434  0.2084557490713408   T   T   T
  0.3323427163832524  0.3285769219109088  0.2094647231686555   T   T   T
  0.5014470665615279  0.3323045794860081  0.2103240702666311   T   T   T
  0.6671277757960047  0.3335450633420658  0.2085337567247798   T   T   T
  0.8333925355231181  0.3331843256795592  0.2081594318373168   T   T   T
 -0.0000942433712627  0.5002712508445902  0.2080550592192360   T   T   T
  0.1645524253002192  0.5001125660732745  0.2088604836111691   T   T   T
  0.3269601403682189  0.5065769049389890  0.2142645848690948   T   T   T
  0.5044614733078401  0.5013424822875606  0.2093954192191683   T   T   T
  0.6679759325454312  0.4997663468991673  0.2083274806826131   T   T   T
  0.8335800343051099  0.4997307582246168  0.2080764618946427   T   T   T
  0.0003586776514574  0.6666288534122730  0.2084653410184968   T   T   T
  0.1667280014640550  0.6665675929917798  0.2082236797524966   T   T   T
  0.3333084307803155  0.6691507102424689  0.2089415049500442   T   T   T
  0.4995629393517286  0.6664368608351403  0.2085215332295062   T   T   T
  0.6664105006180738  0.6662292105530329  0.2084181948592776   T   T   T
  0.8335052708105009  0.6668849422702069  0.2083297169435464   T   T   T
  0.0001166052946958  0.8333019463221286  0.2083812137503651   T   T   T
  0.1665772369698788  0.8331288035467920  0.2085171183063145   T   T   T
  0.3331648754988498  0.8336690066751936  0.2080905211141892   T   T   T
  0.5000075377903659  0.8332001370389231  0.2081943239891539   T   T   T
  0.6669206282263568  0.8335360651272447  0.2084396209754001   T   T   T
  0.8334023908184420  0.8336827224035002  0.2081453323567462   T   T   T
  0.4153639651277213  0.4183422812352374  0.2703829150395525   T   T   T
  0.3212375223601042  0.5036188209188452  0.2901999937476887   T   T   T
  0.2934246449757755  0.5246166381734541  0.3313223048575592   T   T   T
